# Supplementary material for: Composition of Immune Cells in Sporadic Vestibular Schwannomas with Different Tumor Volumes
Source: Cancers (Basel). 2026 Jan 23;18(3):355. doi: 10.3390/cancers18030355 (PMC12897149; doi:10.3390/cancers18030355)
Supplement: Supplementary file 1 [file cancers-18-00355-s001.zip]

Archive with 1 entries (1 files):
- cancers-4063715-Supplementary.pdf
